# Supplementary material for: Clinical diagnosis of genetic disorders at both single-nucleotide and chromosomal levels based on BGISEQ-500 platform
Source: Hum Genome Var. 2023 May 22;10:15. doi: 10.1038/s41439-023-00238-9 (PMC10203365; doi:10.1038/s41439-023-00238-9)
Supplement: Supplementary file 2 — Supplementary Table S2 [file 41439_2023_238_MOESM2_ESM.xlsx]

## Sheet: Sheet1
Table S2 Coverage of 59 genes reported in ACMG SF v2.0
gene	CDS#	CDS Coverage
		S79	S80	S81	S82
ACTA2	CDS8	1	1	1	1
ACTA2	CDS7	1	1	1	1
ACTA2	CDS6	1	1	1	1
ACTA2	CDS5	1	1	1	1
ACTA2	CDS4	1	1	1	1
ACTA2	CDS3	1	1	1	1
ACTA2	CDS2	1	1	1	1
ACTA2	CDS1	1	1	1	1
ACTC1	CDS6	1	1	1	1
ACTC1	CDS5	1	1	1	1
ACTC1	CDS4	1	1	1	1
ACTC1	CDS3	1	1	1	1
ACTC1	CDS2	1	1	1	1
ACTC1	CDS1	1	1	1	1
APC	CDS1	1	1	1	1
APC	CDS2	1	1	1	1
APC	CDS3	1	1	1	1
APC	CDS4	1	1	1	1
APC	CDS5	1	1	1	1
APC	CDS6	1	1	1	1
APC	CDS7	1	1	1	1
APC	CDS8	1	1	1	1
APC	CDS9	1	1	1	1
APC	CDS10	1	1	1	1
APC	CDS11	1	1	1	1
APC	CDS12	1	1	1	1
APC	CDS13	1	1	1	1
APC	CDS14	1	1	1	1
APC	CDS15	1	1	1	1
APOB	CDS29	1	1	1	1
APOB	CDS28	1	1	1	1
APOB	CDS27	1	1	1	1
APOB	CDS26	1	1	1	1
APOB	CDS26	1	1	1	1
APOB	CDS26	1	1	1	1
APOB	CDS26	1	1	1	1
APOB	CDS26	1	1	1	1
APOB	CDS25	1	1	1	1
APOB	CDS24	1	1	1	1
APOB	CDS23	1	1	1	1
APOB	CDS22	1	1	1	1
APOB	CDS21	1	1	1	1
APOB	CDS20	1	1	1	1
APOB	CDS19	1	1	1	1
APOB	CDS18	1	1	1	1
APOB	CDS17	1	1	1	1
APOB	CDS16	1	1	1	1
APOB	CDS15	1	1	1	1
APOB	CDS14	1	1	1	1
APOB	CDS13	1	1	1	1
APOB	CDS12	1	1	1	1
APOB	CDS11	1	1	1	1
APOB	CDS10	1	1	1	1
APOB	CDS9	1	1	1	1
APOB	CDS8	1	1	1	1
APOB	CDS7	1	1	1	1
APOB	CDS6	1	1	1	1
APOB	CDS5	1	1	1	1
APOB	CDS4	1	1	1	1
APOB	CDS3	1	1	1	1
APOB	CDS2	1	1	1	1
APOB	CDS1	0	0	0	0
ATP7B	CDS21	1	1	1	1
ATP7B	CDS20	1	1	1	1
ATP7B	CDS19	1	1	1	1
ATP7B	CDS18	1	1	1	1
ATP7B	CDS17	1	1	1	1
ATP7B	CDS16	1	1	1	1
ATP7B	CDS15	1	1	1	1
ATP7B	CDS14	1	1	1	1
ATP7B	CDS13	1	1	1	1
ATP7B	CDS12	1	1	1	1
ATP7B	CDS11	1	1	1	1
ATP7B	CDS10	1	1	1	1
ATP7B	CDS9	1	1	1	1
ATP7B	CDS8	1	1	1	1
ATP7B	CDS7	1	1	1	1
ATP7B	CDS6	1	1	1	1
ATP7B	CDS5	1	1	1	1
ATP7B	CDS4	1	1	1	1
ATP7B	CDS3	1	1	1	1
ATP7B	CDS2	1	1	1	1
ATP7B	CDS1	1	1	1	1
BMPR1A	CDS1	1	1	1	1
BMPR1A	CDS2	1	1	1	1
BMPR1A	CDS3	1	1	1	1
BMPR1A	CDS4	1	1	1	1
BMPR1A	CDS5	1	1	1	1
BMPR1A	CDS6	1	1	1	1
BMPR1A	CDS7	1	1	1	1
BMPR1A	CDS8	1	1	1	1
BMPR1A	CDS9	1	1	1	1
BMPR1A	CDS10	1	1	1	1
BMPR1A	CDS11	1	1	1	1
BRCA1	CDS22	1	1	1	1
BRCA1	CDS21	1	1	1	1
BRCA1	CDS20	1	1	1	1
BRCA1	CDS19	1	1	1	1
BRCA1	CDS18	1	1	1	1
BRCA1	CDS17	1	1	1	1
BRCA1	CDS16	1	1	1	1
BRCA1	CDS15	1	1	1	1
BRCA1	CDS14	1	1	1	1
BRCA1	CDS13	1	1	1	1
BRCA1	CDS12	1	1	1	1
BRCA1	CDS11	1	1	1	1
BRCA1	CDS10	1	1	1	1
BRCA1	CDS9	1	1	1	1
BRCA1	CDS8	1	1	1	1
BRCA1	CDS7	1	1	1	1
BRCA1	CDS6	1	1	1	1
BRCA1	CDS5	1	1	1	1
BRCA1	CDS4	1	1	1	1
BRCA1	CDS3	1	1	1	1
BRCA1	CDS2	1	1	1	1
BRCA1	CDS1	1	1	1	1
BRCA2	CDS1	1	1	1	1
BRCA2	CDS2	1	1	1	1
BRCA2	CDS3	1	1	1	1
BRCA2	CDS4	1	1	1	1
BRCA2	CDS5	1	1	1	1
BRCA2	CDS6	1	1	1	1
BRCA2	CDS7	1	1	1	1
BRCA2	CDS8	1	1	1	1
BRCA2	CDS9	1	1	1	1
BRCA2	CDS10	1	1	1	1
BRCA2	CDS11	1	1	1	1
BRCA2	CDS12	1	1	1	1
BRCA2	CDS13	1	1	1	1
BRCA2	CDS13	1	1	1	1
BRCA2	CDS13	1	1	1	1
BRCA2	CDS14	1	1	1	1
BRCA2	CDS15	1	1	1	1
BRCA2	CDS16	1	1	1	1
BRCA2	CDS17	1	1	1	1
BRCA2	CDS18	1	1	1	1
BRCA2	CDS19	1	1	1	1
BRCA2	CDS20	1	1	1	1
BRCA2	CDS21	1	1	1	1
BRCA2	CDS22	1	1	1	1
BRCA2	CDS23	1	1	1	1
BRCA2	CDS24	1	1	1	1
BRCA2	CDS25	1	1	1	1
BRCA2	CDS26	1	1	1	1
CACNA1S	CDS44	1	1	1	1
CACNA1S	CDS43	1	1	1	1
CACNA1S	CDS42	1	1	1	1
CACNA1S	CDS41	1	1	1	1
CACNA1S	CDS40	1	1	1	1
CACNA1S	CDS39	1	1	1	1
CACNA1S	CDS38	1	1	1	1
CACNA1S	CDS37	1	1	1	1
CACNA1S	CDS36	1	1	1	1
CACNA1S	CDS35	1	1	1	1
CACNA1S	CDS34	1	1	1	1
CACNA1S	CDS33	1	1	1	1
CACNA1S	CDS32	1	1	1	1
CACNA1S	CDS31	1	1	1	1
CACNA1S	CDS30	1	1	1	1
CACNA1S	CDS29	1	1	1	1
CACNA1S	CDS28	1	1	1	1
CACNA1S	CDS27	1	1	1	1
CACNA1S	CDS26	1	1	1	1
CACNA1S	CDS25	1	1	1	1
CACNA1S	CDS24	1	1	1	1
CACNA1S	CDS23	1	1	1	1
CACNA1S	CDS22	1	1	1	1
CACNA1S	CDS21	1	1	1	1
CACNA1S	CDS20	1	1	1	1
CACNA1S	CDS19	1	1	1	1
CACNA1S	CDS18	1	1	1	1
CACNA1S	CDS17	1	1	1	1
CACNA1S	CDS16	1	1	1	1
CACNA1S	CDS15	1	1	1	1
CACNA1S	CDS14	1	1	1	1
CACNA1S	CDS13	1	1	1	1
CACNA1S	CDS12	1	1	1	1
CACNA1S	CDS11	1	1	1	1
CACNA1S	CDS10	1	1	1	1
CACNA1S	CDS9	1	1	1	1
CACNA1S	CDS8	1	1	1	1
CACNA1S	CDS7	1	1	1	1
CACNA1S	CDS6	1	1	1	1
CACNA1S	CDS5	1	1	1	1
CACNA1S	CDS4	1	1	1	1
CACNA1S	CDS3	1	1	1	1
CACNA1S	CDS2	1	1	1	1
CACNA1S	CDS1	1	1	1	1
COL3A1	CDS1	1	1	1	1
COL3A1	CDS2	1	1	1	1
COL3A1	CDS3	1	1	1	1
COL3A1	CDS4	1	1	1	1
COL3A1	CDS5	1	1	1	1
COL3A1	CDS6	1	1	1	1
COL3A1	CDS7	1	1	1	1
COL3A1	CDS8	1	1	1	1
COL3A1	CDS9	1	1	1	1
COL3A1	CDS10	1	1	1	1
COL3A1	CDS11	1	1	1	1
COL3A1	CDS12	1	1	1	1
COL3A1	CDS13	1	1	1	1
COL3A1	CDS14	1	1	1	1
COL3A1	CDS15	1	1	1	1
COL3A1	CDS16	1	1	1	1
COL3A1	CDS17	1	1	1	1
COL3A1	CDS18	1	1	1	1
COL3A1	CDS19	1	1	1	1
COL3A1	CDS20	1	1	1	1
COL3A1	CDS21	1	1	1	1
COL3A1	CDS22	1	1	1	1
COL3A1	CDS23	1	1	1	1
COL3A1	CDS24	1	1	1	1
COL3A1	CDS25	1	1	1	1
COL3A1	CDS26	1	1	1	1
COL3A1	CDS27	1	1	1	1
COL3A1	CDS28	1	1	1	1
COL3A1	CDS29	1	1	1	1
COL3A1	CDS30	1	1	1	1
COL3A1	CDS31	1	1	1	1
COL3A1	CDS32	1	1	1	1
COL3A1	CDS33	1	1	1	1
COL3A1	CDS34	1	1	1	1
COL3A1	CDS35	1	1	1	1
COL3A1	CDS36	1	1	1	1
COL3A1	CDS37	1	1	1	1
COL3A1	CDS38	1	1	1	1
COL3A1	CDS39	1	1	1	1
COL3A1	CDS40	1	1	1	1
COL3A1	CDS41	1	1	1	1
COL3A1	CDS42	1	1	1	1
COL3A1	CDS43	1	1	1	1
COL3A1	CDS44	1	1	1	1
COL3A1	CDS45	1	1	1	1
COL3A1	CDS46	1	1	1	1
COL3A1	CDS47	1	1	1	1
COL3A1	CDS48	1	1	1	1
COL3A1	CDS49	1	1	1	1
COL3A1	CDS50	1	1	1	1
COL3A1	CDS50	1	1	1	1
COL3A1	CDS50	1	1	1	1
COL3A1	CDS51	1	1	1	1
DSC2	CDS16	1	1	1	1
DSC2	CDS15	1	1	1	1
DSC2	CDS14	1	1	1	1
DSC2	CDS13	1	1	1	1
DSC2	CDS12	1	1	1	1
DSC2	CDS11	1	1	1	1
DSC2	CDS10	1	1	1	1
DSC2	CDS9	1	1	1	1
DSC2	CDS8	1	1	1	1
DSC2	CDS7	1	1	1	1
DSC2	CDS6	1	1	1	1
DSC2	CDS5	1	1	1	1
DSC2	CDS4	1	1	1	1
DSC2	CDS3	1	1	1	1
DSC2	CDS2	1	1	1	1
DSC2	CDS1	0	0	0	0
DSG2	CDS1	0	0	0	1
DSG2	CDS2	1	1	1	1
DSG2	CDS3	1	1	1	1
DSG2	CDS4	1	1	1	1
DSG2	CDS5	1	1	1	1
DSG2	CDS6	1	1	1	1
DSG2	CDS7	1	1	1	1
DSG2	CDS8	1	1	1	1
DSG2	CDS9	1	1	1	1
DSG2	CDS10	1	1	1	1
DSG2	CDS11	1	1	1	1
DSG2	CDS12	1	1	1	1
DSG2	CDS13	1	1	1	1
DSG2	CDS14	1	1	1	1
DSG2	CDS15	1	1	1	1
DSP	CDS1	0.8	1	1	1
DSP	CDS2	1	1	1	1
DSP	CDS3	1	1	1	1
DSP	CDS4	1	1	1	1
DSP	CDS5	1	1	1	1
DSP	CDS6	1	1	1	1
DSP	CDS6	1	1	1	1
DSP	CDS6	1	1	1	1
DSP	CDS7	1	1	1	1
DSP	CDS8	1	1	1	1
DSP	CDS9	1	1	1	1
DSP	CDS10	1	1	1	1
DSP	CDS11	1	1	1	1
DSP	CDS12	1	1	1	1
DSP	CDS13	1	1	1	1
DSP	CDS14	1	1	1	1
DSP	CDS15	1	1	1	1
DSP	CDS15	1	1	1	1
DSP	CDS15	1	1	1	1
DSP	CDS16	1	1	1	1
DSP	CDS17	1	1	1	1
DSP	CDS18	1	1	1	1
DSP	CDS19	1	1	1	1
DSP	CDS20	1	1	1	1
DSP	CDS21	1	1	1	1
DSP	CDS22	1	1	1	1
DSP	CDS23	1	1	1	1
DSP	CDS24	1	1	1	1
FBN1	CDS65	1	1	1	1
FBN1	CDS64	1	1	1	1
FBN1	CDS63	1	1	1	1
FBN1	CDS62	1	1	1	1
FBN1	CDS61	1	1	1	1
FBN1	CDS60	1	1	1	1
FBN1	CDS59	1	1	1	1
FBN1	CDS58	1	1	1	1
FBN1	CDS57	1	1	1	1
FBN1	CDS56	1	1	1	1
FBN1	CDS55	1	1	1	1
FBN1	CDS54	1	1	1	1
FBN1	CDS53	1	1	1	1
FBN1	CDS52	1	1	1	1
FBN1	CDS51	1	1	1	1
FBN1	CDS50	1	1	1	1
FBN1	CDS49	1	1	1	1
FBN1	CDS48	1	1	1	1
FBN1	CDS47	1	1	1	1
FBN1	CDS46	1	1	1	1
FBN1	CDS45	1	1	1	1
FBN1	CDS44	1	1	1	1
FBN1	CDS43	1	1	1	1
FBN1	CDS42	1	1	1	1
FBN1	CDS41	1	1	1	1
FBN1	CDS40	1	1	1	1
FBN1	CDS39	1	1	1	1
FBN1	CDS38	1	1	1	1
FBN1	CDS37	1	1	1	1
FBN1	CDS36	1	1	1	1
FBN1	CDS35	1	1	1	1
FBN1	CDS34	1	1	1	1
FBN1	CDS33	1	1	1	1
FBN1	CDS32	1	1	1	1
FBN1	CDS31	1	1	1	1
FBN1	CDS30	1	1	1	1
FBN1	CDS29	1	1	1	1
FBN1	CDS28	1	1	1	1
FBN1	CDS27	1	1	1	1
FBN1	CDS26	1	1	1	1
FBN1	CDS25	1	1	1	1
FBN1	CDS24	1	1	1	1
FBN1	CDS23	1	1	1	1
FBN1	CDS22	1	1	1	1
FBN1	CDS21	1	1	1	1
FBN1	CDS20	1	1	1	1
FBN1	CDS19	1	1	1	1
FBN1	CDS18	1	1	1	1
FBN1	CDS17	1	1	1	1
FBN1	CDS16	1	1	1	1
FBN1	CDS15	1	1	1	1
FBN1	CDS14	1	1	1	1
FBN1	CDS13	1	1	1	1
FBN1	CDS12	1	1	1	1
FBN1	CDS11	1	1	1	1
FBN1	CDS11	1	1	1	1
FBN1	CDS11	1	1	1	1
FBN1	CDS10	1	1	1	1
FBN1	CDS9	1	1	1	1
FBN1	CDS8	1	1	1	1
FBN1	CDS7	1	1	1	1
FBN1	CDS6	1	1	1	1
FBN1	CDS5	1	1	1	1
FBN1	CDS4	1	1	1	1
FBN1	CDS3	1	1	1	1
FBN1	CDS2	1	1	1	1
FBN1	CDS1	1	1	1	1
KCNH2	CDS15	1	1	1	1
KCNH2	CDS14	1	1	1	1
KCNH2	CDS13	0.6738	0.861	1	1
KCNH2	CDS12	0.5165	1	1	1
KCNH2	CDS11	1	1	1	1
KCNH2	CDS10	1	1	1	1
KCNH2	CDS9	1	1	1	1
KCNH2	CDS8	1	1	1	1
KCNH2	CDS7	0.8969	1	0.9794	1
KCNH2	CDS6	1	1	1	1
KCNH2	CDS5	1	1	1	1
KCNH2	CDS4	0	0.5045	0.6126	0.6734
KCNH2	CDS3	1	1	1	1
KCNH2	CDS2	0.5498	0.9004	0.9091	1
KCNH2	CDS1	0.9474	1	1	1
KCNQ1	CDS1	0.386	0.5337	0.5648	0.5933
KCNQ1	CDS2	1	1	1	1
KCNQ1	CDS3	1	1	1	1
KCNQ1	CDS4	1	1	1	1
KCNQ1	CDS5	0.9691	1	1	1
KCNQ1	CDS6	1	1	1	1
KCNQ1	CDS7	1	1	1	1
KCNQ1	CDS8	1	1	1	1
KCNQ1	CDS9	1	1	1	1
KCNQ1	CDS10	1	1	1	1
KCNQ1	CDS11	1	1	1	1
KCNQ1	CDS12	1	1	1	1
KCNQ1	CDS13	1	1	1	1
KCNQ1	CDS14	1	1	1	1
KCNQ1	CDS15	1	1	1	1
KCNQ1	CDS16	0.7722	1	1	1
LDLR	CDS1	1	1	1	1
LDLR	CDS2	1	1	1	1
LDLR	CDS3	1	1	1	1
LDLR	CDS4	1	1	1	1
LDLR	CDS5	1	1	1	1
LDLR	CDS6	1	1	1	1
LDLR	CDS7	1	1	1	1
LDLR	CDS8	1	1	1	1
LDLR	CDS9	1	1	1	1
LDLR	CDS10	1	1	1	1
LDLR	CDS11	1	1	1	1
LDLR	CDS12	1	1	1	1
LDLR	CDS13	1	1	1	1
LDLR	CDS14	1	1	1	1
LDLR	CDS15	1	1	1	1
LDLR	CDS16	1	1	1	1
LDLR	CDS17	1	1	1	1
LDLR	CDS18	1	1	1	1
LMNA	CDS1	0.8006	0.9073	0.9382	1
LMNA	CDS2	0.7006	1	1	1
LMNA	CDS3	1	1	1	1
LMNA	CDS4	1	1	1	1
LMNA	CDS5	1	1	1	1
LMNA	CDS6	1	1	1	1
LMNA	CDS7	1	1	1	1
LMNA	CDS8	1	1	1	1
LMNA	CDS9	1	1	1	1
LMNA	CDS10	1	1	1	1
MEN1	CDS9	1	1	1	1
MEN1	CDS9	1	1	1	1
MEN1	CDS9	0.5815	1	0.8407	1
MEN1	CDS8	1	1	1	1
MEN1	CDS8	1	1	1	1
MEN1	CDS8	1	1	1	1
MEN1	CDS7	1	1	1	1
MEN1	CDS6	1	1	1	1
MEN1	CDS5	1	1	1	1
MEN1	CDS4	1	1	1	1
MEN1	CDS3	1	1	1	1
MEN1	CDS2	1	1	1	1
MEN1	CDS1	1	1	1	1
MLH1	CDS1	1	1	1	1
MLH1	CDS2	1	1	1	1
MLH1	CDS3	1	1	1	1
MLH1	CDS4	1	1	1	1
MLH1	CDS5	1	1	1	1
MLH1	CDS6	1	1	1	1
MLH1	CDS7	1	1	1	1
MLH1	CDS8	1	1	1	1
MLH1	CDS9	1	1	1	1
MLH1	CDS10	1	1	1	1
MLH1	CDS11	1	1	1	1
MLH1	CDS12	1	1	1	1
MLH1	CDS13	1	1	1	1
MLH1	CDS14	1	1	1	1
MLH1	CDS15	1	1	1	1
MLH1	CDS16	1	1	1	1
MLH1	CDS17	1	1	1	1
MLH1	CDS18	1	1	1	1
MLH1	CDS19	1	1	1	1
MSH2	CDS1	1	1	1	1
MSH2	CDS2	1	1	1	1
MSH2	CDS3	1	1	1	1
MSH2	CDS4	1	1	1	1
MSH2	CDS5	1	1	1	1
MSH2	CDS6	1	1	1	1
MSH2	CDS7	1	1	1	1
MSH2	CDS8	1	1	1	1
MSH2	CDS9	1	1	1	1
MSH2	CDS10	1	1	1	1
MSH2	CDS11	1	1	1	1
MSH2	CDS12	1	1	1	1
MSH2	CDS13	1	1	1	1
MSH2	CDS14	1	1	1	1
MSH2	CDS15	1	1	1	1
MSH2	CDS16	1	1	1	1
MSH6	CDS1	0.6038	1	0.9885	1
MSH6	CDS2	1	1	1	1
MSH6	CDS3	1	1	1	1
MSH6	CDS4	1	1	1	1
MSH6	CDS5	1	1	1	1
MSH6	CDS6	1	1	1	1
MSH6	CDS7	1	1	1	1
MSH6	CDS8	1	1	1	1
MSH6	CDS9	1	1	1	1
MSH6	CDS10	1	1	1	1
MUTYH	CDS16	1	1	1	1
MUTYH	CDS15	1	1	1	1
MUTYH	CDS14	1	1	1	1
MUTYH	CDS13	1	1	1	1
MUTYH	CDS12	1	1	1	1
MUTYH	CDS11	1	1	1	1
MUTYH	CDS10	1	1	1	1
MUTYH	CDS9	1	1	1	1
MUTYH	CDS8	1	1	1	1
MUTYH	CDS7	1	1	1	1
MUTYH	CDS6	1	1	1	1
MUTYH	CDS5	1	1	1	1
MUTYH	CDS4	1	1	1	1
MUTYH	CDS3	1	1	1	1
MUTYH	CDS2	1	1	1	1
MUTYH	CDS1	1	1	1	1
MYBPC3	CDS34	1	1	1	1
MYBPC3	CDS33	1	1	1	1
MYBPC3	CDS32	1	1	1	1
MYBPC3	CDS31	1	1	1	1
MYBPC3	CDS30	1	1	1	1
MYBPC3	CDS29	1	1	1	1
MYBPC3	CDS28	1	1	1	1
MYBPC3	CDS27	1	1	1	1
MYBPC3	CDS26	0.6	0.9259	1	1
MYBPC3	CDS25	1	1	1	1
MYBPC3	CDS24	1	1	1	1
MYBPC3	CDS23	1	1	1	1
MYBPC3	CDS22	1	1	1	1
MYBPC3	CDS21	1	1	1	1
MYBPC3	CDS20	1	1	1	1
MYBPC3	CDS19	1	1	1	1
MYBPC3	CDS18	1	1	1	1
MYBPC3	CDS17	1	1	1	1
MYBPC3	CDS16	1	1	1	1
MYBPC3	CDS15	1	1	1	1
MYBPC3	CDS14	1	1	1	1
MYBPC3	CDS13	1	1	1	1
MYBPC3	CDS12	1	1	1	1
MYBPC3	CDS11	1	1	1	1
MYBPC3	CDS10	1	1	1	1
MYBPC3	CDS9	1	1	1	1
MYBPC3	CDS8	1	1	1	1
MYBPC3	CDS7	1	1	1	1
MYBPC3	CDS6	1	1	1	1
MYBPC3	CDS5	1	1	1	1
MYBPC3	CDS4	1	1	1	1
MYBPC3	CDS3	1	1	1	1
MYBPC3	CDS2	1	1	1	1
MYBPC3	CDS1	1	1	1	1
MYH11	CDS41	1	1	1	1
MYH11	CDS40	1	1	1	1
MYH11	CDS39	1	1	1	1
MYH11	CDS38	1	1	1	1
MYH11	CDS37	1	1	1	1
MYH11	CDS36	1	1	1	1
MYH11	CDS35	1	1	1	1
MYH11	CDS34	1	1	1	1
MYH11	CDS33	1	1	1	1
MYH11	CDS32	1	1	1	1
MYH11	CDS31	1	1	1	1
MYH11	CDS30	1	1	1	1
MYH11	CDS29	1	1	1	1
MYH11	CDS28	1	1	1	1
MYH11	CDS27	1	1	1	1
MYH11	CDS26	1	1	1	1
MYH11	CDS25	1	1	1	1
MYH11	CDS24	1	1	1	1
MYH11	CDS23	1	1	1	1
MYH11	CDS22	1	1	1	1
MYH11	CDS21	1	1	1	1
MYH11	CDS20	1	1	1	1
MYH11	CDS19	1	1	1	1
MYH11	CDS18	1	1	1	1
MYH11	CDS17	1	1	1	1
MYH11	CDS16	1	1	1	1
MYH11	CDS15	1	1	1	1
MYH11	CDS14	1	1	1	1
MYH11	CDS13	1	1	1	1
MYH11	CDS12	1	1	1	1
MYH11	CDS11	1	1	1	1
MYH11	CDS10	1	1	1	1
MYH11	CDS9	1	1	1	1
MYH11	CDS8	1	1	1	1
MYH11	CDS7	1	1	1	1
MYH11	CDS6	1	1	1	1
MYH11	CDS5	1	1	1	1
MYH11	CDS4	1	1	1	1
MYH11	CDS3	1	1	1	1
MYH11	CDS2	1	1	1	1
MYH11	CDS1	1	1	1	1
MYH7	CDS38	1	1	1	1
MYH7	CDS37	1	1	1	1
MYH7	CDS36	1	1	1	1
MYH7	CDS35	1	1	1	1
MYH7	CDS34	1	1	1	1
MYH7	CDS33	1	1	1	1
MYH7	CDS32	1	1	1	1
MYH7	CDS31	1	1	1	1
MYH7	CDS30	1	1	1	1
MYH7	CDS29	1	1	1	1
MYH7	CDS28	1	1	1	1
MYH7	CDS27	1	1	1	1
MYH7	CDS26	1	1	1	1
MYH7	CDS25	1	1	1	1
MYH7	CDS24	1	1	1	1
MYH7	CDS23	1	1	1	1
MYH7	CDS22	1	1	1	1
MYH7	CDS21	1	1	1	1
MYH7	CDS20	1	1	1	1
MYH7	CDS19	1	1	1	1
MYH7	CDS18	1	1	1	1
MYH7	CDS17	1	1	1	1
MYH7	CDS16	1	1	1	1
MYH7	CDS15	1	1	1	1
MYH7	CDS14	1	1	1	1
MYH7	CDS13	1	1	1	1
MYH7	CDS12	1	1	1	1
MYH7	CDS11	1	1	1	1
MYH7	CDS10	1	1	1	1
MYH7	CDS9	1	1	1	1
MYH7	CDS8	1	1	1	1
MYH7	CDS7	1	1	1	1
MYH7	CDS6	1	1	1	1
MYH7	CDS5	1	1	1	1
MYH7	CDS4	1	1	1	1
MYH7	CDS3	1	1	1	1
MYH7	CDS2	1	1	1	1
MYH7	CDS1	1	1	1	1
MYL2	CDS7	1	1	1	1
MYL2	CDS6	1	1	1	1
MYL2	CDS5	1	1	1	1
MYL2	CDS4	1	1	1	1
MYL2	CDS3	1	1	1	1
MYL2	CDS2	1	1	1	1
MYL2	CDS1	1	1	1	1
MYL3	CDS6	1	1	1	1
MYL3	CDS5	1	1	1	1
MYL3	CDS4	1	1	1	1
MYL3	CDS3	1	1	1	1
MYL3	CDS2	1	1	1	1
MYL3	CDS1	1	1	1	1
NF2	CDS1	1	1	1	1
NF2	CDS2	1	1	1	1
NF2	CDS3	1	1	1	1
NF2	CDS4	1	1	1	1
NF2	CDS5	1	1	1	1
NF2	CDS6	1	1	1	1
NF2	CDS7	1	1	1	1
NF2	CDS8	1	1	1	1
NF2	CDS9	1	1	1	1
NF2	CDS10	1	1	1	1
NF2	CDS11	1	1	1	1
NF2	CDS12	1	1	1	1
NF2	CDS13	1	1	1	1
NF2	CDS14	1	1	1	1
NF2	CDS15	1	1	1	1
NF2	CDS16	1	1	1	1
PCSK9	CDS1	0.7633	1	1	1
PCSK9	CDS2	1	1	1	1
PCSK9	CDS3	1	1	1	1
PCSK9	CDS4	1	1	1	1
PCSK9	CDS5	1	1	1	1
PCSK9	CDS6	1	1	1	1
PCSK9	CDS7	1	1	1	1
PCSK9	CDS8	0.9425	1	1	1
PCSK9	CDS9	1	1	1	1
PCSK9	CDS10	1	1	1	1
PCSK9	CDS11	1	1	1	1
PCSK9	CDS12	0.8843	1	1	1
PKP2	CDS14	1	1	1	1
PKP2	CDS13	1	1	1	1
PKP2	CDS12	1	1	1	1
PKP2	CDS11	1	1	1	1
PKP2	CDS10	1	1	1	1
PKP2	CDS9	1	1	1	1
PKP2	CDS8	1	1	1	1
PKP2	CDS7	1	1	1	1
PKP2	CDS6	0.7348	0.7652	0.75	0.947
PKP2	CDS5	1	1	1	1
PKP2	CDS4	1	1	1	1
PKP2	CDS3	1	1	1	1
PKP2	CDS2	1	1	1	1
PKP2	CDS1	0.0897	0.7085	0.8341	1
PMS2	CDS15	1	1	1	0.9792
PMS2	CDS14	1	1	1	1
PMS2	CDS13	1	1	1	1
PMS2	CDS12	1	1	1	1
PMS2	CDS11	1	1	1	1
PMS2	CDS11	1	1	1	1
PMS2	CDS11	1	1	1	1
PMS2	CDS10	1	1	1	1
PMS2	CDS9	1	1	1	1
PMS2	CDS8	1	1	1	1
PMS2	CDS7	1	1	1	1
PMS2	CDS6	1	1	1	1
PMS2	CDS5	0.9837	1	0.9348	1
PMS2	CDS4	1	1	1	1
PMS2	CDS3	1	1	1	1
PMS2	CDS2	0.5786	0.7214	0.85	0.9071
PMS2	CDS1	1	1	1	1
PRKAG2	CDS16	1	1	1	1
PRKAG2	CDS15	1	1	1	1
PRKAG2	CDS14	1	1	1	1
PRKAG2	CDS13	1	1	1	1
PRKAG2	CDS12	1	1	1	1
PRKAG2	CDS11	1	1	1	1
PRKAG2	CDS10	1	1	1	1
PRKAG2	CDS9	1	1	1	1
PRKAG2	CDS8	1	1	1	1
PRKAG2	CDS7	1	1	1	1
PRKAG2	CDS6	1	1	1	1
PRKAG2	CDS5	0	0	0	0
PRKAG2	CDS4	1	1	1	1
PRKAG2	CDS3	1	1	1	1
PRKAG2	CDS2	1	1	1	1
PRKAG2	CDS1	1	1	1	1
PTEN	CDS1	1	1	1	1
PTEN	CDS2	1	1	1	1
PTEN	CDS3	1	1	1	1
PTEN	CDS4	1	1	1	1
PTEN	CDS5	1	1	1	1
PTEN	CDS6	1	1	1	1
PTEN	CDS7	1	1	1	1
PTEN	CDS8	1	1	1	1
PTEN	CDS9	1	1	1	1
RB1	CDS1	0.1971	0.8467	0.9416	0.708
RB1	CDS2	1	1	1	1
RB1	CDS3	1	1	1	1
RB1	CDS4	1	1	1	1
RB1	CDS5	1	1	1	1
RB1	CDS6	1	1	1	1
RB1	CDS7	1	1	1	1
RB1	CDS8	1	1	1	1
RB1	CDS9	1	1	1	1
RB1	CDS10	1	1	1	1
RB1	CDS11	1	1	1	1
RB1	CDS12	1	1	1	1
RB1	CDS13	1	1	1	1
RB1	CDS14	1	1	1	1
RB1	CDS15	0	1	1	1
RB1	CDS16	1	1	1	1
RB1	CDS17	1	1	1	1
RB1	CDS18	1	1	1	1
RB1	CDS19	1	1	1	1
RB1	CDS20	1	1	1	1
RB1	CDS21	1	1	1	1
RB1	CDS22	1	1	1	1
RB1	CDS23	1	1	1	1
RB1	CDS24	1	1	1	1
RB1	CDS25	1	1	1	1
RB1	CDS26	1	1	1	1
RB1	CDS27	1	1	1	1
RET	CDS1	0	0	0	0
RET	CDS2	1	1	1	1
RET	CDS2	1	1	1	1
RET	CDS2	1	1	1	1
RET	CDS3	1	1	1	1
RET	CDS4	0.7645	0.9876	1	1
RET	CDS5	1	1	1	1
RET	CDS6	1	1	1	1
RET	CDS7	1	1	1	1
RET	CDS8	1	1	1	1
RET	CDS9	1	1	1	1
RET	CDS10	1	1	1	1
RET	CDS11	1	1	1	1
RET	CDS12	1	1	1	1
RET	CDS13	1	1	1	1
RET	CDS13	1	1	1	1
RET	CDS13	1	1	1	1
RET	CDS14	1	1	1	1
RET	CDS15	1	1	1	1
RET	CDS16	1	1	1	1
RET	CDS17	1	1	1	1
RET	CDS18	1	1	1	1
RET	CDS19	1	1	1	1
RET	CDS20	1	1	1	1
RYR1	CDS1	1	1	1	1
RYR1	CDS2	0	0.5583	1	1
RYR1	CDS3	1	1	1	1
RYR1	CDS4	0.3067	1	1	1
RYR1	CDS5	1	1	1	1
RYR1	CDS6	1	1	1	1
RYR1	CDS7	1	1	1	1
RYR1	CDS8	1	1	1	1
RYR1	CDS9	1	1	1	1
RYR1	CDS10	1	1	1	1
RYR1	CDS11	1	1	1	1
RYR1	CDS12	1	1	1	1
RYR1	CDS13	0.8469	1	1	1
RYR1	CDS14	1	1	1	1
RYR1	CDS15	1	1	1	1
RYR1	CDS16	1	1	1	1
RYR1	CDS17	1	1	1	1
RYR1	CDS18	1	1	1	1
RYR1	CDS19	1	1	1	1
RYR1	CDS20	1	1	1	1
RYR1	CDS21	1	1	1	1
RYR1	CDS22	1	1	1	1
RYR1	CDS23	1	1	1	1
RYR1	CDS24	1	1	1	1
RYR1	CDS25	1	1	1	1
RYR1	CDS26	1	1	1	1
RYR1	CDS27	1	1	1	1
RYR1	CDS28	0.8962	1	1	1
RYR1	CDS29	1	1	1	1
RYR1	CDS30	1	1	1	1
RYR1	CDS31	1	1	1	1
RYR1	CDS32	1	1	1	1
RYR1	CDS33	0.7137	0.8194	0.9515	1
RYR1	CDS34	0.7716	0.8874	0.8793	0.9788
RYR1	CDS35	1	1	1	1
RYR1	CDS36	1	1	1	1
RYR1	CDS37	1	1	1	1
RYR1	CDS38	1	1	1	1
RYR1	CDS39	1	1	1	1
RYR1	CDS40	1	1	1	1
RYR1	CDS41	1	1	1	1
RYR1	CDS42	1	1	1	1
RYR1	CDS43	1	1	1	1
RYR1	CDS44	1	1	1	1
RYR1	CDS45	1	1	1	1
RYR1	CDS46	1	1	1	1
RYR1	CDS47	1	1	1	1
RYR1	CDS48	1	1	1	1
RYR1	CDS49	1	1	1	1
RYR1	CDS50	1	1	1	1
RYR1	CDS51	1	1	1	1
RYR1	CDS52	1	1	1	1
RYR1	CDS53	1	1	1	1
RYR1	CDS54	1	1	1	1
RYR1	CDS55	1	1	1	1
RYR1	CDS56	1	1	1	1
RYR1	CDS57	1	1	1	1
RYR1	CDS58	1	1	1	1
RYR1	CDS59	1	1	1	1
RYR1	CDS60	1	1	1	1
RYR1	CDS61	1	1	1	1
RYR1	CDS62	1	1	1	1
RYR1	CDS63	1	1	1	1
RYR1	CDS64	1	1	1	1
RYR1	CDS65	1	1	1	1
RYR1	CDS66	1	1	1	1
RYR1	CDS67	1	1	1	1
RYR1	CDS68	1	1	1	1
RYR1	CDS69	1	1	1	1
RYR1	CDS70	1	1	1	1
RYR1	CDS71	1	1	1	1
RYR1	CDS72	1	1	1	1
RYR1	CDS73	1	1	1	1
RYR1	CDS74	1	1	1	1
RYR1	CDS75	1	1	1	1
RYR1	CDS76	1	1	1	1
RYR1	CDS77	1	1	1	1
RYR1	CDS78	1	1	1	1
RYR1	CDS79	1	1	1	1
RYR1	CDS80	1	1	1	1
RYR1	CDS81	1	1	1	1
RYR1	CDS82	1	1	1	1
RYR1	CDS83	1	1	1	1
RYR1	CDS84	1	1	1	1
RYR1	CDS85	1	1	1	1
RYR1	CDS86	1	1	1	1
RYR1	CDS87	1	1	1	1
RYR1	CDS88	0.6463	1	1	1
RYR1	CDS89	1	1	1	1
RYR1	CDS90	1	1	1	1
RYR1	CDS91	0.3678	0.6101	0.6089	0.6704
RYR1	CDS92	1	1	1	1
RYR1	CDS93	1	1	1	1
RYR1	CDS94	1	1	1	1
RYR1	CDS95	1	1	1	1
RYR1	CDS96	1	1	1	1
RYR1	CDS97	1	1	1	1
RYR1	CDS98	1	1	1	1
RYR1	CDS99	1	1	1	1
RYR1	CDS100	1	1	1	1
RYR1	CDS101	1	1	1	1
RYR1	CDS102	1	1	1	1
RYR1	CDS103	1	1	1	1
RYR1	CDS104	1	1	1	1
RYR1	CDS105	1	1	1	1
RYR1	CDS106	1	1	1	1
RYR2	CDS1	0	1	1	1
RYR2	CDS2	1	1	1	1
RYR2	CDS3	1	1	1	1
RYR2	CDS4	1	1	1	1
RYR2	CDS5	1	1	1	1
RYR2	CDS6	1	1	1	1
RYR2	CDS7	1	1	1	1
RYR2	CDS8	1	1	1	1
RYR2	CDS9	1	1	1	1
RYR2	CDS10	1	1	1	1
RYR2	CDS11	1	1	1	1
RYR2	CDS12	1	1	1	1
RYR2	CDS13	1	1	1	1
RYR2	CDS14	1	1	1	1
RYR2	CDS15	1	1	1	1
RYR2	CDS16	1	1	1	1
RYR2	CDS17	1	1	1	1
RYR2	CDS18	1	1	1	1
RYR2	CDS19	1	1	1	1
RYR2	CDS20	1	1	1	1
RYR2	CDS21	1	1	1	1
RYR2	CDS22	1	1	1	1
RYR2	CDS23	1	1	1	1
RYR2	CDS24	1	1	1	1
RYR2	CDS25	1	1	1	1
RYR2	CDS26	1	1	1	1
RYR2	CDS27	1	1	1	1
RYR2	CDS28	1	1	1	1
RYR2	CDS29	1	1	1	1
RYR2	CDS30	1	1	1	1
RYR2	CDS31	1	1	1	1
RYR2	CDS32	1	1	1	1
RYR2	CDS33	1	1	1	1
RYR2	CDS34	1	1	1	1
RYR2	CDS35	1	1	1	1
RYR2	CDS36	1	1	1	1
RYR2	CDS37	1	1	1	1
RYR2	CDS38	1	1	1	1
RYR2	CDS39	1	1	1	1
RYR2	CDS40	1	1	1	1
RYR2	CDS41	1	1	1	1
RYR2	CDS42	1	1	1	1
RYR2	CDS43	1	1	1	1
RYR2	CDS44	1	1	1	1
RYR2	CDS45	1	1	1	1
RYR2	CDS46	1	1	1	1
RYR2	CDS47	1	1	1	1
RYR2	CDS48	1	1	1	1
RYR2	CDS49	1	1	1	1
RYR2	CDS50	1	1	1	1
RYR2	CDS51	1	1	1	1
RYR2	CDS52	1	1	1	1
RYR2	CDS53	1	1	1	1
RYR2	CDS54	1	1	1	1
RYR2	CDS55	1	1	1	1
RYR2	CDS56	1	1	1	1
RYR2	CDS57	1	1	1	1
RYR2	CDS58	1	1	1	1
RYR2	CDS59	1	1	1	1
RYR2	CDS60	1	1	1	1
RYR2	CDS61	1	1	1	1
RYR2	CDS62	1	1	1	1
RYR2	CDS63	1	1	1	1
RYR2	CDS64	1	1	1	1
RYR2	CDS65	1	1	1	1
RYR2	CDS66	1	1	1	1
RYR2	CDS67	1	1	1	1
RYR2	CDS68	1	1	1	1
RYR2	CDS69	1	1	1	1
RYR2	CDS70	1	1	1	1
RYR2	CDS71	1	1	1	1
RYR2	CDS72	1	1	1	1
RYR2	CDS73	1	1	1	1
RYR2	CDS74	1	1	1	1
RYR2	CDS75	1	1	1	1
RYR2	CDS76	1	1	1	1
RYR2	CDS77	1	1	1	1
RYR2	CDS78	1	1	1	1
RYR2	CDS79	1	1	1	1
RYR2	CDS80	1	1	1	1
RYR2	CDS81	1	1	1	1
RYR2	CDS82	1	1	1	1
RYR2	CDS83	1	1	1	1
RYR2	CDS84	1	1	1	1
RYR2	CDS85	1	1	1	1
RYR2	CDS86	1	1	1	1
RYR2	CDS87	1	1	1	1
RYR2	CDS88	1	1	1	1
RYR2	CDS89	1	1	1	1
RYR2	CDS90	1	1	1	1
RYR2	CDS91	1	1	1	1
RYR2	CDS92	1	1	1	1
RYR2	CDS93	1	1	1	1
RYR2	CDS94	1	1	1	1
RYR2	CDS95	1	1	1	1
RYR2	CDS96	1	1	1	1
RYR2	CDS97	1	1	1	1
RYR2	CDS98	1	1	1	1
RYR2	CDS99	1	1	1	1
RYR2	CDS100	1	1	1	1
RYR2	CDS101	1	1	1	1
RYR2	CDS102	1	1	1	1
RYR2	CDS103	1	1	1	1
RYR2	CDS104	1	1	1	1
RYR2	CDS105	1	1	1	1
SCN5A	CDS27	1	1	1	1
SCN5A	CDS26	1	1	1	1
SCN5A	CDS25	1	1	1	1
SCN5A	CDS24	1	1	1	1
SCN5A	CDS23	1	1	1	1
SCN5A	CDS22	1	1	1	1
SCN5A	CDS21	1	1	1	1
SCN5A	CDS20	1	1	1	1
SCN5A	CDS19	1	1	1	1
SCN5A	CDS18	1	1	1	1
SCN5A	CDS17	1	1	1	1
SCN5A	CDS16	1	1	1	1
SCN5A	CDS15	1	1	1	1
SCN5A	CDS14	1	1	1	1
SCN5A	CDS13	1	1	1	1
SCN5A	CDS12	1	1	1	1
SCN5A	CDS11	1	1	1	1
SCN5A	CDS10	1	1	1	1
SCN5A	CDS9	1	1	1	1
SCN5A	CDS8	1	1	1	1
SCN5A	CDS7	1	1	1	1
SCN5A	CDS6	1	1	1	1
SCN5A	CDS5	1	1	1	1
SCN5A	CDS4	1	1	1	1
SCN5A	CDS3	1	1	1	1
SCN5A	CDS2	1	1	1	1
SCN5A	CDS1	1	1	1	1
SDHAF2	CDS1	1	1	1	1
SDHAF2	CDS2	1	1	1	1
SDHAF2	CDS3	1	1	1	1
SDHAF2	CDS4	1	1	1	1
SDHB	CDS8	1	1	1	1
SDHB	CDS7	1	1	1	1
SDHB	CDS6	1	1	1	1
SDHB	CDS5	1	1	1	1
SDHB	CDS4	1	1	1	1
SDHB	CDS3	1	1	1	1
SDHB	CDS2	1	1	1	1
SDHB	CDS1	1	1	1	1
SDHC	CDS1	1	1	1	1
SDHC	CDS2	1	1	1	1
SDHC	CDS3	1	1	1	1
SDHC	CDS4	1	1	1	1
SDHC	CDS5	1	1	1	1
SDHC	CDS6	1	1	1	1
SDHD	CDS1	1	1	1	1
SDHD	CDS2	1	1	1	1
SDHD	CDS3	1	1	1	1
SDHD	CDS4	1	1	1	1
SMAD3	CDS1	0.8641	1	1	1
SMAD3	CDS2	1	1	1	1
SMAD3	CDS3	1	1	1	1
SMAD3	CDS4	1	1	1	1
SMAD3	CDS5	1	1	1	1
SMAD3	CDS6	1	1	1	1
SMAD3	CDS7	1	1	1	1
SMAD3	CDS8	1	1	1	1
SMAD3	CDS9	1	1	1	1
SMAD4	CDS1	1	1	1	1
SMAD4	CDS2	1	1	1	1
SMAD4	CDS3	1	1	1	1
SMAD4	CDS4	1	1	1	1
SMAD4	CDS5	1	1	1	1
SMAD4	CDS6	1	1	1	1
SMAD4	CDS7	1	1	1	1
SMAD4	CDS8	1	1	1	1
SMAD4	CDS9	1	1	1	1
SMAD4	CDS10	1	1	1	1
SMAD4	CDS11	1	1	1	1
STK11	CDS1	1	1	1	1
STK11	CDS2	1	1	1	1
STK11	CDS3	1	1	1	1
STK11	CDS4	1	1	1	1
STK11	CDS5	1	1	1	1
STK11	CDS6	1	1	1	1
STK11	CDS7	0	0.8793	0.6897	1
STK11	CDS8	1	1	1	1
STK11	CDS9	0.9794	0.9588	0.9948	1
TGFBR1	CDS1	0	0	0	0
TGFBR1	CDS2	1	1	1	1
TGFBR1	CDS3	1	1	1	1
TGFBR1	CDS4	1	1	1	1
TGFBR1	CDS5	1	1	1	1
TGFBR1	CDS6	1	1	1	1
TGFBR1	CDS7	1	1	1	1
TGFBR1	CDS8	1	1	1	1
TGFBR1	CDS9	1	1	1	1
TGFBR2	CDS1	0	0.9574	1	1
TGFBR2	CDS2	1	1	1	1
TGFBR2	CDS3	1	1	1	1
TGFBR2	CDS4	1	1	1	1
TGFBR2	CDS5	1	1	1	1
TGFBR2	CDS6	1	1	1	1
TGFBR2	CDS7	1	1	1	1
TGFBR2	CDS8	1	1	1	1
TMEM43	CDS1	0	1	1	1
TMEM43	CDS2	1	1	1	1
TMEM43	CDS3	1	1	1	1
TMEM43	CDS4	1	1	1	1
TMEM43	CDS5	1	1	1	1
TMEM43	CDS6	1	1	1	1
TMEM43	CDS7	1	1	1	1
TMEM43	CDS8	1	1	1	1
TMEM43	CDS9	1	1	1	1
TMEM43	CDS10	1	1	1	1
TMEM43	CDS11	1	1	1	1
TMEM43	CDS12	1	1	1	1
TNNI3	CDS8	1	1	1	1
TNNI3	CDS7	1	1	1	1
TNNI3	CDS6	1	1	1	1
TNNI3	CDS5	0.4394	0.6136	0.9773	1
TNNI3	CDS4	1	1	1	1
TNNI3	CDS3	1	1	1	1
TNNI3	CDS2	1	1	1	1
TNNI3	CDS1	1	1	1	1
TNNT2	CDS15	1	1	1	1
TNNT2	CDS14	1	1	1	1
TNNT2	CDS13	1	1	1	1
TNNT2	CDS12	1	1	1	1
TNNT2	CDS11	1	1	1	1
TNNT2	CDS10	1	1	1	1
TNNT2	CDS9	1	1	1	1
TNNT2	CDS8	1	1	1	1
TNNT2	CDS7	1	1	1	1
TNNT2	CDS6	1	1	1	1
TNNT2	CDS5	1	1	1	1
TNNT2	CDS4	1	1	1	1
TNNT2	CDS3	1	1	1	1
TNNT2	CDS2	1	1	1	1
TNNT2	CDS1	1	1	1	1
TP53	CDS10	1	1	1	1
TP53	CDS9	1	1	1	1
TP53	CDS8	1	1	1	1
TP53	CDS7	1	1	1	1
TP53	CDS6	1	1	1	1
TP53	CDS5	1	1	1	1
TP53	CDS4	1	1	1	1
TP53	CDS3	1	1	1	1
TP53	CDS2	1	1	1	1
TP53	CDS1	1	1	1	1
TPM1	CDS1	0.6316	1	1	1
TPM1	CDS2	1	1	1	1
TPM1	CDS3	1	1	1	1
TPM1	CDS4	1	1	1	1
TPM1	CDS5	1	1	1	1
TPM1	CDS6	1	1	1	1
TPM1	CDS7	1	1	1	1
TPM1	CDS8	1	1	1	1
TPM1	CDS9	1	1	1	1
TPM1	CDS10	1	1	1	1
TSC1	CDS21	1	1	1	1
TSC1	CDS20	1	1	1	1
TSC1	CDS19	1	1	1	1
TSC1	CDS18	1	1	1	1
TSC1	CDS17	1	1	1	1
TSC1	CDS16	1	1	1	1
TSC1	CDS15	1	1	1	1
TSC1	CDS14	1	1	1	1
TSC1	CDS13	1	1	1	1
TSC1	CDS12	1	1	1	1
TSC1	CDS11	1	1	1	1
TSC1	CDS10	1	1	1	1
TSC1	CDS9	1	1	1	1
TSC1	CDS8	1	1	1	1
TSC1	CDS7	1	1	1	1
TSC1	CDS6	1	1	1	1
TSC1	CDS5	1	1	1	1
TSC1	CDS4	1	1	1	1
TSC1	CDS3	1	1	1	1
TSC1	CDS2	1	1	1	1
TSC1	CDS1	1	1	1	1
TSC2	CDS1	1	1	1	1
TSC2	CDS2	1	1	1	1
TSC2	CDS3	0.8108	1	1	1
TSC2	CDS4	1	1	1	1
TSC2	CDS5	1	1	1	1
TSC2	CDS6	1	1	1	1
TSC2	CDS7	1	1	1	1
TSC2	CDS8	0.8784	1	1	1
TSC2	CDS9	1	1	1	1
TSC2	CDS10	1	1	1	1
TSC2	CDS11	1	1	1	1
TSC2	CDS12	1	1	1	1
TSC2	CDS13	0.5976	0.8171	1	1
TSC2	CDS14	1	1	1	1
TSC2	CDS15	1	1	1	1
TSC2	CDS16	1	1	1	1
TSC2	CDS17	1	1	1	1
TSC2	CDS18	0.9073	1	1	1
TSC2	CDS19	1	1	1	1
TSC2	CDS20	1	1	1	1
TSC2	CDS21	1	1	1	1
TSC2	CDS22	1	1	1	1
TSC2	CDS23	1	1	1	1
TSC2	CDS24	1	1	1	1
TSC2	CDS25	1	1	1	1
TSC2	CDS26	1	1	1	1
TSC2	CDS27	1	1	1	1
TSC2	CDS28	1	1	1	1
TSC2	CDS29	1	1	1	1
TSC2	CDS30	1	1	1	1
TSC2	CDS31	0.9275	1	1	1
TSC2	CDS32	1	1	1	1
TSC2	CDS33	1	1	1	1
TSC2	CDS34	1	1	1	1
TSC2	CDS35	1	1	1	1
TSC2	CDS36	1	1	1	1
TSC2	CDS37	1	1	1	1
TSC2	CDS38	1	1	1	1
TSC2	CDS39	1	1	1	1
TSC2	CDS40	1	1	1	1
TSC2	CDS41	1	1	1	1
VHL	CDS1	1	1	1	1
VHL	CDS2	1	1	1	1
VHL	CDS3	1	1	1	1
WT1	CDS10	1	1	1	1
WT1	CDS9	1	1	1	1
WT1	CDS8	1	1	1	1
WT1	CDS7	1	1	1	1
WT1	CDS6	1	1	1	1
WT1	CDS5	1	1	1	1
WT1	CDS4	1	1	1	1
WT1	CDS3	0.0583	1	0.9029	1
WT1	CDS2	1	1	1	1
WT1	CDS1	1	1	1	1
